# Supplementary material for: Interventions to Improve Sexual Health in Women Living with and Surviving Cancer: Review and Recommendations
Source: Cancers (Basel). 2021 Jun 24;13(13):3153. doi: 10.3390/cancers13133153 (PMC8268945; doi:10.3390/cancers13133153)
Supplement: Supplementary file 1 [file cancers-13-03153-s001.zip]

Archive with 1 entries (1 files):
- cancers-1206439-supplementary.pdf
